# Supplementary material for: C4 gene induction during de-etiolation evolved through changes in cis to allow integration with ancestral C3 gene regulatory networks
Source: Sci Adv. 2023 Mar 29;9(13):eade9756. doi: 10.1126/sciadv.ade9756 (PMC10058240; doi:10.1126/sciadv.ade9756)
Supplement: Supplementary file 2 — Tables S1 to S8 [file sciadv.ade9756_tables_s1_to_s8.zip]

Archive with 8 entries (8 files):
- ade9756_Table_S1.xlsx
- ade9756_Table_S2.xlsx
- ade9756_Table_S3.xlsx
- ade9756_Table_S4.xlsx
- ade9756_Table_S5.xlsx
- ade9756_Table_S6.xlsx
- ade9756_Table_S7.xlsx
- ade9756_Table_S8.xlsx
