# Supplementary material for: C4 gene induction during de-etiolation evolved through changes in cis to allow integration with ancestral C3 gene regulatory networks
Source: Sci Adv. 2023 Mar 29;9(13):eade9756. doi: 10.1126/sciadv.ade9756 (PMC10058240; doi:10.1126/sciadv.ade9756)
Supplement: Supplementary file 2 — Tables S1 to S8 [file sciadv.ade9756_tables_s1_to_s8.zip › ade9756_Table_S8.xlsx]

## Sheet: Table S8
Supplementary Table 8: List of 582 genes showing strong induction on light (Fig. 5F)
augustus_masked-scaffold39.1-processed-gene-2.2-mRNA-1
Cg00028.1
Cg00041.1
Cg00093.1
Cg00212.1
Cg00266.1
Cg00474.1
Cg00479.1
Cg00574.1
Cg00661.1
Cg00747.1
Cg00797.1
Cg00831.1
Cg00885.1
Cg01021.1
Cg01157.1
Cg01160.1
Cg01167.1
Cg01256.1
Cg01341.1
Cg01377.1
Cg01380.1
Cg01430.1
Cg01609.1
Cg01684.1
Cg01698.1
Cg01752.1
Cg01782.1
Cg01848.1
Cg01962.1
Cg01998.1
Cg02029.1
Cg02040.1
Cg02041.1
Cg02058.1
Cg02108.1
Cg02115.1
Cg02173.1
Cg02227.1
Cg02348.1
Cg02405.1
Cg02420.1
Cg02423.1
Cg02441.1
Cg02558.1
Cg02665.1
Cg02668.1
Cg02700.1
Cg02712.1
Cg02754.1
Cg02790.1
Cg02827.1
Cg03033.1
Cg03098.1
Cg03125.1
Cg03129.1
Cg03163.1
Cg03164.1
Cg03173.1
Cg03187.1
Cg03200.1
Cg03231.1
Cg03236.1
Cg03288.1
Cg03305.1
Cg03311.1
Cg03407.1
Cg03469.1
Cg03477.1
Cg03493.1
Cg03546.1
Cg03596.1
Cg03599.1
Cg03614.1
Cg03628.1
Cg03636.1
Cg03669.1
Cg03692.1
Cg03699.1
Cg03768.1
Cg03772.1
Cg03814.1
Cg03843.1
Cg03926.1
Cg04022.1
Cg04030.1
Cg04034.1
Cg04068.1
Cg04204.1
Cg04272.1
Cg04328.1
Cg04365.1
Cg04429.1
Cg04435.1
Cg04440.1
Cg04452.1
Cg04455.1
Cg04486.1
Cg04523.1
Cg04524.1
Cg04578.1
Cg04611.1
Cg04628.1
Cg04680.1
Cg04693.1
Cg04707.1
Cg04747.1
Cg04763.1
Cg04789.1
Cg04790.1
Cg04816.1
Cg04859.1
Cg04876.1
Cg04891.1
Cg04972.1
Cg05016.1
Cg05043.1
Cg05057.1
Cg05087.1
Cg05145.1
Cg05149.1
Cg05217.1
Cg05231.1
Cg05244.1
Cg05251.1
Cg05351.1
Cg05615.1
Cg05649.1
Cg05659.1
Cg05664.1
Cg05665.1
Cg05684.1
Cg05729.1
Cg05740.1
Cg05747.1
Cg05760.1
Cg05794.1
Cg05804.1
Cg05980.1
Cg05981.1
Cg06066.1
Cg06155.1
Cg06391.1
Cg06498.1
Cg06508.1
Cg06562.1
Cg06563.1
Cg06672.1
Cg06769.1
Cg06881.1
Cg07061.1
Cg07176.1
Cg07179.1
Cg07289.1
Cg07292.1
Cg07439.1
Cg07462.1
Cg07481.1
Cg07566.1
Cg07589.1
Cg07669.1
Cg07685.1
Cg07686.1
Cg07715.1
Cg07746.1
Cg07843.1
Cg07990.1
Cg08129.1
Cg08134.1
Cg08365.1
Cg08368.1
Cg08539.1
Cg08575.1
Cg08600.1
Cg08651.1
Cg08689.1
Cg08690.1
Cg08783.1
Cg08883.1
Cg08908.1
Cg08936.1
Cg08945.1
Cg09066.1
Cg09067.1
Cg09251.1
Cg09265.1
Cg09361.1
Cg09445.1
Cg09447.1
Cg09469.1
Cg09493.1
Cg09527.1
Cg09528.1
Cg09585.1
Cg09718.1
Cg09797.1
Cg09858.1
Cg09901.1
Cg10015.1
Cg10111.1
Cg10176.1
Cg10177.1
Cg10217.1
Cg10224.1
Cg10330.1
Cg10333.1
Cg10335.1
Cg10343.1
Cg10401.1
Cg10433.1
Cg10449.1
Cg10590.1
Cg10600.1
Cg10621.1
Cg10691.1
Cg10748.1
Cg10802.1
Cg10851.1
Cg10883.1
Cg10989.1
Cg11004.1
Cg11027.1
Cg11056.1
Cg11089.1
Cg11269.1
Cg11320.1
Cg11326.1
Cg11412.1
Cg11480.1
Cg11482.1
Cg11514.1
Cg11595.1
Cg11622.1
Cg11653.1
Cg11665.1
Cg11666.1
Cg11721.1
Cg11738.1
Cg11935.1
Cg11936.1
Cg12002.1
Cg12011.1
Cg12144.1
Cg12175.1
Cg12221.1
Cg12234.1
Cg12255.1
Cg12256.1
Cg12280.1
Cg12379.1
Cg12463.1
Cg12486.1
Cg12499.1
Cg12500.1
Cg12536.1
Cg12585.1
Cg12588.1
Cg12620.1
Cg12667.1
Cg12737.1
Cg12834.1
Cg12864.1
Cg12891.1
Cg12963.1
Cg13170.1
Cg13191.1
Cg13215.1
Cg13218.1
Cg13268.1
Cg13274.1
Cg13282.1
Cg13384.1
Cg13583.1
Cg13709.1
Cg13965.1
Cg13970.1
Cg13990.1
Cg14186.1
Cg14225.1
Cg14383.1
Cg14436.1
Cg14457.1
Cg14479.1
Cg14481.1
Cg14519.1
Cg14544.1
Cg14554.1
Cg14590.1
Cg14618.1
Cg14746.1
Cg14779.1
Cg14787.1
Cg14828.1
Cg14830.1
Cg14967.1
Cg15000.1
Cg15015.1
Cg15018.1
Cg15039.1
Cg15050.1
Cg15101.1
Cg15169.1
Cg15170.1
Cg15171.1
Cg15172.1
Cg15523.1
Cg15524.1
Cg15526.1
Cg15893.1
Cg15990.1
Cg16074.1
Cg16133.1
Cg16138.1
Cg16292.1
Cg16384.1
Cg16434.1
Cg16445.1
Cg16467.1
Cg16521.1
Cg16593.1
Cg16605.1
Cg16610.1
Cg16684.1
Cg16703.1
Cg16769.1
Cg16842.1
Cg16852.1
Cg16880.1
Cg16884.1
Cg16888.1
Cg16893.1
Cg16969.1
Cg16977.1
Cg17117.1
Cg17174.1
Cg17200.1
Cg17271.1
Cg17338.1
Cg17364.1
Cg17385.1
Cg17426.1
Cg17439.1
Cg17589.1
Cg17634.1
Cg17718.1
Cg17735.1
Cg17764.1
Cg17868.1
Cg17929.1
Cg17967.1
Cg18014.1
Cg18086.1
Cg18089.1
Cg18114.1
Cg18135.1
Cg18136.1
Cg18210.1
Cg18277.1
Cg18367.1
Cg18390.1
Cg18448.1
Cg18480.1
Cg18515.1
Cg18561.1
Cg18646.1
Cg18797.1
Cg19083.1
Cg19089.1
Cg19109.1
Cg19159.1
Cg19191.1
Cg19349.1
Cg19378.1
Cg19426.1
Cg19440.1
Cg19469.1
Cg19582.1
Cg19624.1
Cg19628.1
Cg19630.1
Cg19647.1
Cg19649.1
Cg19653.1
Cg19725.1
Cg19763.1
Cg19951.1
Cg20015.1
Cg20068.1
Cg20080.1
Cg20170.1
Cg20225.1
Cg20432.1
Cg20539.1
Cg20540.1
Cg20554.1
Cg20555.1
Cg20566.1
Cg20571.1
Cg20624.1
Cg20631.1
Cg20635.1
Cg20638.1
Cg20660.1
Cg20777.1
Cg20780.1
Cg20798.1
Cg20800.1
Cg21068.1
Cg21114.1
Cg21117.1
Cg21287.1
Cg21564.1
Cg21568.1
Cg21597.1
Cg21676.1
Cg21687.1
Cg21734.1
Cg21787.1
Cg21789.1
Cg21827.1
Cg21840.1
Cg21917.1
Cg21918.1
Cg21992.1
Cg21996.1
Cg22062.1
Cg22099.1
Cg22112.1
Cg22157.1
Cg22206.1
Cg22247.1
Cg22298.1
Cg22299.1
Cg22300.1
Cg22303.1
Cg22391.1
Cg22470.1
Cg22490.1
Cg22570.1
Cg22612.1
Cg22655.1
Cg22746.1
Cg22841.1
Cg22876.1
Cg22892.1
Cg22894.1
Cg22955.1
Cg23017.1
Cg23037.1
Cg23162.1
Cg23167.1
Cg23191.1
Cg23258.1
Cg23309.1
Cg23379.1
Cg23380.1
Cg23389.1
Cg23393.1
Cg23497.1
Cg23664.1
Cg23850.1
Cg23973.1
Cg24027.1
Cg24165.1
Cg24197.1
Cg24199.1
Cg24254.1
Cg24260.1
Cg24360.1
Cg24400.1
Cg24447.1
Cg24499.1
Cg24519.1
Cg24532.1
Cg24576.1
Cg24594.1
Cg24625.1
Cg24694.1
Cg24696.1
Cg24717.1
Cg24757.1
Cg24827.1
Cg24890.1
Cg24936.1
Cg24961.1
Cg24985.1
Cg24986.1
Cg25068.1
Cg25094.1
Cg25224.1
Cg25227.1
Cg25256.1
Cg25463.1
Cg25507.1
Cg25523.1
Cg25542.1
Cg25577.1
Cg25921.1
Cg25964.1
Cg25990.1
Cg26068.1
Cg26097.1
Cg26262.1
Cg26297.1
Cg26476.1
Cg26484.1
Cg26608.1
Cg26623.1
Cg26884.1
Cg26927.1
Cg26995.1
Cg27032.1
Cg27135.1
Cg27143.1
Cg27251.1
Cg27297.1
Cg27357.1
Cg27395.1
Cg27468.1
Cg27476.1
Cg27606.1
Cg27734.1
Cg27765.1
Cg27812.1
Cg27880.1
Cg27883.1
Cg28011.1
Cg28019.1
Cg28030.1
Cg28041.1
Cg28070.1
Cg28072.1
Cg28130.1
Cg28139.1
Cg28284.1
Cg28334.1
Cg28343.1
Cg28437.1
Cg28546.1
Cg28569.1
Cg28581.1
Cg28771.1
Cg28816.1
Cg28883.1
Cg28960.1
Cg28988.1
Cg29125.1
Cg29192.1
Cg29284.1
Cg29368.1
Cg29402.1
Cg29418.1
Cg29440.1
Cg29515.1
Cg29526.1
Cg29598.1
Cg29602.1
Cg29647.1
maker-scaffold120.1-snap-gene-0.13-mRNA-2
maker-scaffold121.1-snap-gene-1.23-mRNA-3
maker-scaffold129.1-snap-gene-5.41-mRNA-2
maker-scaffold151.1-snap-gene-1.20-mRNA-2
maker-scaffold17.1-snap-gene-14.22-mRNA-1
maker-scaffold18.1-augustus-gene-13.58-mRNA-1
maker-scaffold18.1-augustus-gene-13.58-mRNA-2
maker-scaffold205.1-snap-gene-4.33-mRNA-1
maker-scaffold2091.1-snap-gene-0.10-mRNA-3
maker-scaffold271.1-snap-gene-4.12-mRNA-3
maker-scaffold285.1-snap-gene-4.37-mRNA-1
maker-scaffold297.1-snap-gene-0.10-mRNA-2
maker-scaffold390.1-snap-gene-1.22-mRNA-2
maker-scaffold432.1-augustus-gene-2.16-mRNA-1
maker-scaffold45.1-augustus-gene-0.4-mRNA-2
maker-scaffold4558.1-augustus-gene-0.3-mRNA-2
maker-scaffold52.1-snap-gene-1.57-mRNA-2
maker-scaffold538.1-snap-gene-2.48-mRNA-1
maker-scaffold65.1-snap-gene-2.10-mRNA-2
maker-scaffold709.1-snap-gene-1.31-mRNA-1
maker-scaffold71.1-snap-gene-3.10-mRNA-3
maker-scaffold715.1-augustus-gene-0.17-mRNA-3
maker-scaffold772.1-augustus-gene-2.44-mRNA-3
maker-scaffold793.1-snap-gene-2.13-mRNA-1
